# Supplementary material for: Evaluation of two commercial global miRNA expression profiling platforms for detection of less abundant miRNAs
Source: BMC Genomics. 2011 Aug 26;12:435. doi: 10.1186/1471-2164-12-435 (PMC3184117; doi:10.1186/1471-2164-12-435)
Supplement: Additional file 1 — Table S1: Synthetic miRNAs and associated assays on the GeneChip, miRCURY, and TaqMan platforms. A list of the 174 synthetic miRNAs in the samples and the associated assays of the three investigated platforms. [file 1471-2164-12-435-S1.XLSX]

## Sheet: Ark1
Table S1: Synthetic miRNAs and associated assays on the GeneChip, miRCURY, and TaqMan platforms
n=174 synthetic miRNAs (miRBase v.14)			Assay ID
Name	Sequence#	Pool	miRCURY (n=143)	TaqMan (n=155)	GeneChip (n=174)
hsa-let-7b	tgaggtagtaggttgtgtggtt	A	-	hsa-let-7b	hsa-let-7b
hsa-miR-100	aacccgtagatccgaacttgtg	A	hsa-miR-100	hsa-miR-100	hsa-miR-100
hsa-miR-127-3p	tcggatccgtctgagcttggct	A	hsa-miR-127-3p	hsa-miR-127-3p	hsa-miR-127-3p
hsa-miR-140-3p	taccacagggtagaaccacgg	A	hsa-miR-140-3p	hsa-miR-140-3p	hsa-miR-140-3p
hsa-miR-150	tctcccaacccttgtaccagtg	A	hsa-miR-150	hsa-miR-150	hsa-miR-150
hsa-miR-17	caaagtgcttacagtgcaggtag	A	-	hsa-miR-17	hsa-miR-17
hsa-miR-181c	aacattcaacctgtcggtgagt	A	hsa-miR-181c	hsa-miR-181c	hsa-miR-181c
hsa-miR-187	tcgtgtcttgtgttgcagccgg	A	hsa-miR-187	hsa-miR-187	hsa-miR-187
hsa-miR-190b	tgatatgtttgatattgggtt	A	hsa-miR-190b	hsa-miR-190b	hsa-miR-190b
hsa-miR-196a	taggtagtttcatgttgttggg	A	hsa-miR-196a	-	hsa-miR-196a
hsa-miR-199a-3p	acagtagtctgcacattggtta	A	hsa-miR-199a-3p	hsa-miR-199a-3p	hsa-miR-199a-3p
hsa-miR-203	gtgaaatgtttaggaccactag	A	hsa-miR-203	hsa-miR-203	hsa-miR-203
hsa-miR-206	tggaatgtaaggaagtgtgtgg	A	hsa-miR-206	hsa-miR-206	hsa-miR-206
hsa-miR-220	ccacaccgtatctgacacttt	A	hsa-miR-220a	hsa-miR-220	hsa-miR-220a
hsa-miR-27b	ttcacagtggctaagttctgc	A	-	hsa-miR-27b	hsa-miR-27b
hsa-miR-296-5p	agggccccccctcaatcctgt	A	hsa-miR-296-5p	hsa-miR-296-5p	hsa-miR-296-5p
hsa-miR-299-3p	tatgtgggatggtaaaccgctt	A	hsa-miR-299-3p	hsa-miR-299-3p	hsa-miR-299-3p
hsa-miR-30a	tgtaaacatcctcgactggaag	A	-	hsa-miR-30a-5p	hsa-miR-30a
hsa-miR-32	tattgcacattactaagttgca	A	-	hsa-miR-32	hsa-miR-32
hsa-miR-331-5p	ctaggtatggtcccagggatcc	A	hsa-miR-331-5p	hsa-miR-331-5p	hsa-miR-331-5p
hsa-miR-337-5p	gaacggcttcatacaggagtt	A	hsa-miR-337-5p	hsa-miR-337-5p	hsa-miR-337-5p
hsa-miR-339-5p	tccctgtcctccaggagctcacg	A	hsa-miR-339-5p	hsa-miR-339-5p	hsa-miR-339-5p
hsa-miR-361-3p	tcccccaggtgtgattctgattt	A	hsa-miR-361-3p	hsa-miR-361-3p	hsa-miR-361-3p
hsa-miR-431	tgtcttgcaggccgtcatgca	A	hsa-miR-431	hsa-miR-431	hsa-miR-431
hsa-miR-450a	ttttgcgatgtgttcctaatat	A	hsa-miR-450a	hsa-miR-450a	hsa-miR-450a
hsa-miR-453	aggttgtccgtggtgagttcgca	A	hsa-miR-453	hsa-miR-453	hsa-miR-453
hsa-miR-483-5p	aagacgggaggaaagaagggag	A	-	hsa-miR-483-5p	hsa-miR-483-5p
hsa-miR-487a	aatcatacagggacatccagtt	A	hsa-miR-487a	hsa-miR-487a	hsa-miR-487a
hsa-miR-496	tgagtattacatggccaatctc	A	hsa-miR-496	hsa-miR-496	hsa-miR-496
hsa-miR-499-3p	aacatcacagcaagtctgtgct	A	hsa-miR-499-3p	hsa-miR-499-3p	hsa-miR-499-3p
hsa-miR-501-5p	aatcctttgtccctgggtgaga	A	hsa-miR-501-5p	hsa-miR-501-5p	hsa-miR-501-5p
hsa-miR-505	cgtcaacacttgctggtttcct	A	hsa-miR-505	hsa-miR-505	hsa-miR-505
hsa-miR-512-3p	aagtgctgtcatagctgaggtc	A	hsa-miR-512-3p	hsa-miR-512-3p	hsa-miR-512-3p
hsa-miR-513-3p	taaatttcacctttctgagaagg	A	hsa-miR-513a-3p	-	hsa-miR-513a-3p
hsa-miR-515-3p	gagtgccttcttttggagcgtt	A	hsa-miR-515-3p	hsa-miR-515-3p	hsa-miR-515-3p
hsa-miR-519a	aaagtgcatccttttagagtgt	A	hsa-miR-519a	hsa-miR-519a	hsa-miR-519a
hsa-miR-520a-3p	aaagtgcttccctttggactgt	A	hsa-miR-520a-3p	hsa-miR-520a-3p	hsa-miR-520a-3p
hsa-miR-520c-3p	aaagtgcttccttttagagggt	A	hsa-miR-520c-3p	hsa-miR-520c-3p	hsa-miR-520c-3p
hsa-miR-520h	acaaagtgcttccctttagagt	A	hsa-miR-520h	hsa-miR-520h	hsa-miR-520h
hsa-miR-548a-5p	aaaagtaattgcgagttttacc	A	hsa-miR-548a-5p	hsa-miR-548a-5p	hsa-miR-548a-5p
hsa-miR-552	aacaggtgactggttagacaa	A	hsa-miR-552	hsa-miR-552	hsa-miR-552
hsa-miR-559	taaagtaaatatgcaccaaaa	A	-	hsa-miR-559	hsa-miR-559
hsa-miR-564	aggcacggtgtcagcaggc	A	hsa-miR-564	hsa-miR-564	hsa-miR-564
hsa-miR-568	atgtataaatgtatacacac	A	-	-	hsa-miR-568
hsa-miR-570	cgaaaacagcaattacctttgc	A	hsa-miR-570	hsa-miR-570	hsa-miR-570
hsa-miR-583	caaagaggaaggtcccattac	A	hsa-miR-583	hsa-miR-583	hsa-miR-583
hsa-miR-586	tatgcattgtatttttaggtcc	A	hsa-miR-586	hsa-miR-586	hsa-miR-586
hsa-miR-588	ttggccacaatgggttagaac	A	hsa-miR-588	hsa-miR-588	hsa-miR-588
hsa-miR-589	tgagaaccacgtctgctctgag	A	hsa-miR-589	hsa-miR-589	hsa-miR-589
hsa-miR-590-5p	gagcttattcataaaagtgcag	A	hsa-miR-590-5p	hsa-miR-590-5p	hsa-miR-590-5p
hsa-miR-605	taaatcccatggtgccttctcct	A	hsa-miR-605	hsa-miR-605	hsa-miR-605
hsa-miR-611	gcgaggacccctcggggtctgac	A	hsa-miR-611	-	hsa-miR-611
hsa-miR-612	gctgggcagggcttctgagctcctt	A	hsa-miR-612	-	hsa-miR-612
hsa-miR-614	gaacgcctgttcttgccaggtgg	A	hsa-miR-614	hsa-miR-614	hsa-miR-614
hsa-miR-621	ggctagcaacagcgcttacct	A	hsa-miR-621	hsa-miR-621	hsa-miR-621
hsa-miR-631	agacctggcccagacctcagc	A	hsa-miR-631	hsa-miR-631	hsa-miR-631
hsa-miR-639	atcgctgcggttgcgagcgctgt	A	hsa-miR-639	hsa-miR-639	hsa-miR-639
hsa-miR-649	aaacctgtgttgttcaagagtc	A	hsa-miR-649	hsa-miR-649	hsa-miR-649
hsa-miR-668	tgtcactcggctcggcccactac	A	hsa-miR-668	hsa-miR-668	hsa-miR-668
hsa-miR-675	tggtgcggagagggcccacagtg	A	-	hsa-miR-675	hsa-miR-675
hsa-miR-7	tggaagactagtgattttgttgt	A	hsa-miR-7	-	hsa-miR-7
hsa-miR-760	cggctctgggtctgtgggga	A	hsa-miR-760	-	hsa-miR-760
hsa-miR-767-3p	tctgctcataccccatggtttct	A	-	hsa-miR-767-3p	hsa-miR-767-3p
hsa-miR-802	cagtaacaaagattcatccttgt	A	hsa-miR-802	hsa-miR-802	hsa-miR-802
hsa-miR-920	ggggagctgtggaagcagta	A	hsa-miR-920	hsa-miR-920	hsa-miR-920
hsa-miR-933	tgtgcgcagggagacctctccc	A	hsa-miR-933	hsa-miR-933	hsa-miR-933
hsa-miR-938	tgcccttaaaggtgaacccagt	A	hsa-miR-938	hsa-miR-938	hsa-miR-938
hsa-miR-943	ctgactgttgccgtcctccag	A	hsa-miR-943	hsa-miR-943	hsa-miR-943
hsa-miR-944	aaattattgtacatcggatgag	A	-	hsa-miR-944	hsa-miR-944
hsa-miR-96	tttggcactagcacatttttgct	A	hsa-miR-96	hsa-miR-96	hsa-miR-96
hsa-let-7d*	ctatacgacctgctgcctttct	A	hsa-let-7dStar	-	hsa-let-7dstar
hsa-miR-126*	cattattacttttggtacgcg	A	hsa-miR-126Star	hsa-miR-126#	hsa-miR-126star
hsa-miR-141*	catcttccagtacagtgttgga	A	hsa-miR-141Star	hsa-miR-141#	hsa-miR-141star
hsa-miR-146a*	cctctgaaattcagttcttcag	A	hsa-miR-146aStar	hsa-miR-146a#	hsa-miR-146astar
hsa-miR-16-1*	ccagtattaactgtgctgctga	A	-	hsa-miR-16-1#	hsa-miR-16-1star
hsa-miR-19a*	agttttgcatagttgcactaca	A	-	hsa-miR-19a#	hsa-miR-19astar
hsa-miR-218-2*	catggttctgtcaagcaccgcg	A	-	hsa-miR-218-2#	hsa-miR-218-2star
hsa-miR-23b*	tgggttcctggcatgctgattt	A	hsa-miR-23bStar	hsa-miR-23b#	hsa-miR-23bstar
hsa-miR-26a-1*	cctattcttggttacttgcacg	A	hsa-miR-26a-1Star	hsa-miR-26a-1#	hsa-miR-26a-1star
hsa-miR-29c*	tgaccgatttctcctggtgttc	A	hsa-miR-29cStar	-	hsa-miR-29cstar
hsa-miR-30c-2*	ctgggagaaggctgtttactct	A	hsa-miR-30c-2Star	hsa-miR-30c-2#	hsa-miR-30c-2star
hsa-miR-373*	actcaaaatgggggcgctttcc	A	hsa-miR-373Star	-	hsa-miR-373star
hsa-miR-374b*	cttagcaggttgtattatcatt	A	hsa-miR-374bStar	hsa-miR-374b#	hsa-miR-374bstar
hsa-miR-493*	ttgtacatggtaggctttcatt	A	hsa-miR-493Star	-	hsa-miR-493star
hsa-miR-518e*	ctctagagggaagcgctttctg	A	hsa-miR-518eStar	hsa-miR-518e#	hsa-miR-518estar
hsa-miR-551b*	gaaatcaagcgtgggtgagacc	A	hsa-miR-551bStar	hsa-miR-551b#	hsa-miR-551bstar
hsa-miR-624*	tagtaccagtaccttgtgttca	A	hsa-miR-624Star	-	hsa-miR-624star
hsa-miR-92b*	agggacgggacgcggtgcagtg	A	hsa-miR-92bStar	hsa-miR-92b#	hsa-miR-92bstar
hsa-let-7g	tgaggtagtagtttgtacagtt	B	hsa-let-7g	hsa-let-7g	hsa-let-7g
hsa-miR-122	tggagtgtgacaatggtgtttg	B	hsa-miR-122	hsa-miR-122	hsa-miR-122
hsa-miR-125a-5p	tccctgagaccctttaacctgtga	B	hsa-miR-125a-5p	hsa-miR-125a-5p	hsa-miR-125a-5p
hsa-miR-137	ttattgcttaagaatacgcgtag	B	hsa-miR-137	hsa-miR-137	hsa-miR-137
hsa-miR-139-5p	tctacagtgcacgtgtctccag	B	hsa-miR-139-5p	hsa-miR-139-5p	hsa-miR-139-5p
hsa-miR-142-3p	tgtagtgtttcctactttatgga	B	hsa-miR-142-3p	hsa-miR-142-3p	hsa-miR-142-3p
hsa-miR-146b-5p	tgagaactgaattccataggct	B	hsa-miR-146b-5p	hsa-miR-146b-5p	hsa-miR-146b-5p
hsa-miR-181d	aacattcattgttgtcggtgggt	B	hsa-miR-181d	-	hsa-miR-181d
hsa-miR-193a-3p	aactggcctacaaagtcccagt	B	hsa-miR-193a-3p	hsa-miR-193a-3p	hsa-miR-193a-3p
hsa-miR-197	ttcaccaccttctccacccagc	B	hsa-miR-197	hsa-miR-197	hsa-miR-197
hsa-miR-199b-5p	cccagtgtttagactatctgttc	B	hsa-miR-199b-5p	hsa-miR-199b-5p	hsa-miR-199b-5p
hsa-miR-200a	taacactgtctggtaacgatgt	B	hsa-miR-200a	hsa-miR-200a	hsa-miR-200a
hsa-miR-222	agctacatctggctactgggt	B	hsa-miR-222	hsa-miR-222	hsa-miR-222
hsa-miR-23b	atcacattgccagggattacc	B	-	hsa-miR-23b	hsa-miR-23b
hsa-miR-26a	ttcaagtaatccaggataggct	B	hsa-miR-26a	hsa-miR-26a	hsa-miR-26a
hsa-miR-297	atgtatgtgtgcatgtgcatg	B	hsa-miR-297	-	hsa-miR-297
hsa-miR-302a	taagtgcttccatgttttggtga	B	hsa-miR-302a	hsa-miR-302a	hsa-miR-302a
hsa-miR-30e	tgtaaacatccttgactggaag	B	hsa-miR-30e	-	hsa-miR-30e
hsa-miR-33a	gtgcattgtagttgcattgca	B	hsa-miR-33a	hsa-miR-33a	hsa-miR-33a
hsa-miR-342-3p	tctcacacagaaatcgcacccgt	B	hsa-miR-342-3p	hsa-miR-342-3p	hsa-miR-342-3p
hsa-miR-361-5p	ttatcagaatctccaggggtac	B	hsa-miR-361-5p	hsa-miR-361-5p	hsa-miR-361-5p
hsa-miR-373	gaagtgcttcgattttggggtgt	B	hsa-miR-373	hsa-miR-373	hsa-miR-373
hsa-miR-380	tatgtaatatggtccacatctt	B	hsa-miR-380	hsa-miR-380	hsa-miR-380
hsa-miR-409-3p	gaatgttgctcggtgaacccct	B	hsa-miR-409-3p	hsa-miR-409-3p	hsa-miR-409-3p
hsa-miR-424	cagcagcaattcatgttttgaa	B	hsa-miR-424	hsa-miR-424	hsa-miR-424
hsa-miR-432	tcttggagtaggtcattgggtgg	B	-	hsa-miR-432	hsa-miR-432
hsa-miR-449b	aggcagtgtattgttagctggc	B	-	hsa-miR-449b	hsa-miR-449b
hsa-miR-485-5p	agaggctggccgtgatgaattc	B	-	hsa-miR-485-5p	hsa-miR-485-5p
hsa-miR-490-3p	caacctggaggactccatgctg	B	hsa-miR-490-3p	hsa-miR-490-3p	hsa-miR-490-3p
hsa-miR-492	aggacctgcgggacaagattctt	B	hsa-miR-492	hsa-miR-492	hsa-miR-492
hsa-miR-509-5p	tactgcagacagtggcaatca	B	-	hsa-miR-509-5p	hsa-miR-509-5p
hsa-miR-513-5p	ttcacagggaggtgtcat	B	-	hsa-miR-513-5p	hsa-miR-513a-5p
hsa-miR-517c	atcgtgcatccttttagagtgt	B	hsa-miR-517c	hsa-miR-517c	hsa-miR-517c
hsa-miR-519d	caaagtgcctccctttagagtg	B	hsa-miR-519d	hsa-miR-519d	hsa-miR-519d
hsa-miR-520a-5p	ctccagagggaagtactttct	B	hsa-miR-520a-5p	hsa-miR-520a-5p	hsa-miR-520a-5p
hsa-miR-520d-3p	aaagtgcttctctttggtgggt	B	hsa-miR-520d-3p	hsa-miR-520D-3P	hsa-miR-520d-3p
hsa-miR-525-3p	gaaggcgcttccctttagagcg	B	hsa-miR-525-3p	hsa-miR-525-3p	hsa-miR-525-3p
hsa-miR-542-5p	tcggggatcatcatgtcacgaga	B	hsa-miR-542-5p	hsa-miR-542-5p	hsa-miR-542-5p
hsa-miR-548d-5p	aaaagtaattgtggtttttgcc	B	hsa-miR-548d-5p	hsa-miR-548d-5p	hsa-miR-548d-5p
hsa-miR-553	aaaacggtgagattttgtttt	B	hsa-miR-553	hsa-miR-553	hsa-miR-553
hsa-miR-575	gagccagttggacaggagc	B	-	hsa-miR-575	hsa-miR-575
hsa-miR-582-5p	ttacagttgttcaaccagttact	B	hsa-miR-582-5p	hsa-miR-582-5p	hsa-miR-582-5p
hsa-miR-584	ttatggtttgcctgggactgag	B	hsa-miR-584	hsa-miR-584	hsa-miR-584
hsa-miR-587	tttccataggtgatgagtcac	B	hsa-miR-587	hsa-miR-587	hsa-miR-587
hsa-miR-600	acttacagacaagagccttgctc	B	hsa-miR-600	hsa-miR-600	hsa-miR-600
hsa-miR-609	agggtgtttctctcatctct	B	hsa-miR-609	hsa-miR-609	hsa-miR-609
hsa-miR-615-5p	gggggtccccggtgctcggatc	B	hsa-miR-615-5p	hsa-miR-615-5p	hsa-miR-615-5p
hsa-miR-617	agacttcccatttgaaggtggc	B	hsa-miR-617	hsa-miR-617	hsa-miR-617
hsa-miR-618	aaactctacttgtccttctgagt	B	-	hsa-miR-618	hsa-miR-618
hsa-miR-619	gacctggacatgtttgtgcccagt	B	hsa-miR-619	-	hsa-miR-619
hsa-miR-625	agggggaaagttctatagtcc	B	-	hsa-miR-625	hsa-miR-625
hsa-miR-648	aagtgtgcagggcactggt	B	-	hsa-miR-648	hsa-miR-648
hsa-miR-650	aggaggcagcgctctcaggac	B	hsa-miR-650	hsa-miR-650	hsa-miR-650
hsa-miR-651	tttaggataagcttgacttttg	B	hsa-miR-651	hsa-miR-651	hsa-miR-651
hsa-miR-653	gtgttgaaacaatctctactg	B	hsa-miR-653	hsa-miR-653	hsa-miR-653
hsa-miR-654-5p	tggtgggccgcagaacatgtgc	B	hsa-miR-654-5p	hsa-miR-654-5p	hsa-miR-654-5p
hsa-miR-657	ggcaggttctcaccctctctagg	B	-	hsa-miR-657	hsa-miR-657
hsa-miR-665	accaggaggctgaggcccct	B	hsa-miR-665	hsa-miR-665	hsa-miR-665
hsa-miR-671-3p	tccggttctcagggctccacc	B	hsa-miR-671-3p	hsa-miR-671-3p	hsa-miR-671-3p
hsa-miR-874	ctgccctggcccgagggaccga	B	-	hsa-miR-874	hsa-miR-874
hsa-miR-875-3p	cctggaaacactgaggttgtg	B	hsa-miR-875-3p	hsa-miR-875-3p	hsa-miR-875-3p
hsa-miR-886-5p	cgggtcggagttagctcaagcgg	B	hsa-miR-886-5p	hsa-miR-886-5p	hsa-miR-886-5p
hsa-miR-887	gtgaacgggcgccatcccgagg	B	hsa-miR-887	hsa-miR-887	hsa-miR-887
hsa-miR-892b	cactggctcctttctgggtaga	B	-	hsa-miR-892b	hsa-miR-892b
hsa-miR-9	tctttggttatctagctgtatga	B	hsa-miR-9	hsa-miR-9	hsa-miR-9
hsa-miR-93	caaagtgctgttcgtgcaggtag	B	hsa-miR-93	hsa-miR-93	hsa-miR-93
hsa-miR-942	tcttctctgttttggccatgtg	B	hsa-miR-942	hsa-miR-942	hsa-miR-942
hsa-miR-98	tgaggtagtaagttgtattgtt	B	hsa-miR-98	hsa-miR-98	hsa-miR-98
hsa-let-7a*	ctatacaatctactgtctttc	B	hsa-let-7aStar	hsa-let-7a#	hsa-let-7astar
hsa-let-7e*	ctatacggcctcctagctttcc	B	-	hsa-let-7e#	hsa-let-7estar
hsa-miR-106b*	ccgcactgtgggtacttgctgc	B	hsa-miR-106bStar	hsa-miR-106b#	hsa-miR-106bstar
hsa-miR-130b*	actctttccctgttgcactac	B	hsa-miR-130bStar	hsa-miR-130b#	hsa-miR-130bstar
hsa-miR-136*	catcatcgtctcaaatgagtct	B	-	hsa-miR-136#	hsa-miR-136star
hsa-miR-154*	aatcatacacggttgacctatt	B	hsa-miR-154Star	hsa-miR-154#	hsa-miR-154star
hsa-miR-182*	tggttctagacttgccaacta	B	hsa-miR-182Star	hsa-miR-182#	hsa-miR-182star
hsa-miR-19b-2*	agttttgcaggtttgcatttca	B	hsa-miR-19b-2Star	-	hsa-miR-19b-2star
hsa-miR-24-2*	tgcctactgagctgaaacacag	B	hsa-miR-24-2Star	hsa-miR-24-2#	hsa-miR-24-2star
hsa-miR-27a*	agggcttagctgcttgtgagca	B	-	hsa-miR-27a#	hsa-miR-27astar
hsa-miR-29b-1*	gctggtttcatatggtggtttaga	B	hsa-miR-29b-1Star	hsa-miR-29b-1#	hsa-miR-29b-1star
hsa-miR-335*	tttttcattattgctcctgacc	B	hsa-miR-335Star	hsa-miR-335#	hsa-miR-335star
hsa-miR-33b*	cagtgcctcggcagtgcagccc	B	hsa-miR-33bStar	-	hsa-miR-33bstar
hsa-miR-34a*	caatcagcaagtatactgccct	B	hsa-miR-34aStar	hsa-miR-34a#	hsa-miR-34astar
hsa-miR-367*	actgttgctaatatgcaactct	B	-	hsa-miR-367#	hsa-miR-367star
hsa-miR-526b*	gaaagtgcttccttttagaggc	B	hsa-miR-526bStar	-	hsa-miR-526bstar
hsa-miR-708*	caactagactgtgagcttctag	B	hsa-miR-708Star	hsa-miR-708#	hsa-miR-708star
hsa-miR-7-2*	caacaaatcccagtctacctaa	B	hsa-miR-7-2Star	hsa-miR-7-2#	hsa-miR-7-2star
# u, uracil has been replaced by t, thymin
