# Supplementary material for: Evaluation of two commercial global miRNA expression profiling platforms for detection of less abundant miRNAs
Source: BMC Genomics. 2011 Aug 26;12:435. doi: 10.1186/1471-2164-12-435 (PMC3184117; doi:10.1186/1471-2164-12-435)
Supplement: Additional file 2 — Table S2A: miRNA assays on the TaqMan platform with homology to the synthetic miRNAs from pool A or B. Table S2B: miRNA assays on the miRCURY platform with homology to the synthetic miRNAs from pool A or B. Lists of assays on the TaqMan and miRCURY platforms with homology (≤ 4 nucleotides difference) to at least one of the synthetic miRNAs in the samples. [file 1471-2164-12-435-S2.XLSX]

## Sheet: Table S2A
Table S2A: miRNA assays on the TaqMan platform with homology to the synthetic miRNAs from pool A or B.
Pool miRNA (miRBase v.14)			Assay ID	Mismatch info
Name	Sequence#	Pool	TaqMan platform¤	Number of mismatches	Mismatch location
hsa-let-7b	tgaggtagtaggttgtgtggtt	A	hsa-let-7e	3	ooooooooXoooooooXoXooo
hsa-let-7b	tgaggtagtaggttgtgtggtt	A	hsa-miR-98	3	ooooooooooXoooooXoXooo
hsa-let-7b	tgaggtagtaggttgtgtggtt	A	hsa-let-7f	3	oooooooooooXooooXoXooo
hsa-let-7b	tgaggtagtaggttgtgtggtt	A	hsa-let-7d	4	XooooooooooooooXXoXooo
hsa-let-7b	tgaggtagtaggttgtgtggtt	A	hsa-let-7g	4	oooooooooooXooooXXXooo
hsa-let-7d*	ctatacgacctgctgcctttct	A	hsa-let-7b*	4	ooooooXooooXoooooooXoX
hsa-let-7d*	ctatacgacctgctgcctttct	A	hsa-let-7a*	4	ooooooXoXooXoooXoooooo
hsa-miR-100	aacccgtagatccgaacttgtg	A	hsa-miR-99a	1	oooooooooooooooXoooooo
hsa-miR-100	aacccgtagatccgaacttgtg	A	hsa-miR-99b	4	XoooooooooXooooXooooXo
hsa-miR-141*	catcttccagtacagtgttgga	A	hsa-miR-200a*	4	ooooooXoXoXooooooXoooo
hsa-miR-17	caaagtgcttacagtgcaggtag	A	hsa-miR-106a	1	Xoooooooooooooooooooooo
hsa-miR-17	caaagtgcttacagtgcaggtag	A	hsa-miR-20a	2	XooooooooooXooooooooooo
hsa-miR-17	caaagtgcttacagtgcaggtag	A	hsa-miR-93	4	oooooooooXXXXoooooooooo
hsa-miR-196a	taggtagtttcatgttgttggg	A	hsa-miR-196b	1	oooooooooooXoooooooooo
hsa-miR-206	tggaatgtaaggaagtgtgtgg	A	hsa-miR-1	4	ooooooooooXoooooXoooXX
hsa-miR-218-2*	catggttctgtcaagcaccgcg	A	hsa-miR-218-1*	3	ooooooooXooooooooooXXo
hsa-miR-29c*	tgaccgatttctcctggtgttc	A	hsa-miR-29a*	3	ooooXoooooooXXoooooooo
hsa-miR-30c-2*	ctgggagaaggctgtttactct	A	hsa-miR-30c-1*	3	ooooooooXooXoooooooooX
hsa-miR-374b*	cttagcaggttgtattatcatt	A	hsa-miR-374a*	4	ooooXoooXoooooooXoXooo
hsa-miR-453	aggttgtccgtggtgagttcgca	A	hsa-miR-377*	3	ooooooXooXooooooXoooooo
hsa-miR-453	aggttgtccgtggtgagttcgca	A	hsa-miR-485-5p	4	oooXooXoooooXoooXoooooo
hsa-miR-453	aggttgtccgtggtgagttcgca	A	hsa-miR-382	4	oXoooooXoooooooXXoooooo
hsa-miR-453	aggttgtccgtggtgagttcgca	A	hsa-miR-154	4	oooooXooooooXooXXoooooo
hsa-miR-487a	aatcatacagggacatccagtt	A	hsa-miR-487b	3	ooooXoooooooXooooooXoo
hsa-miR-501-5p	aatcctttgtccctgggtgaga	A	hsa-miR-500	3	oooooooXXoXooooooooooo
hsa-miR-515-3p	gagtgccttcttttggagcgtt	A	hsa-miR-519e	4	XoooooooXoooooXoooXooo
hsa-miR-518e*	ctctagagggaagcgctttctg	A	hsa-miR-518d-5p	1	ooooooooooooooXooooooo
hsa-miR-518e*	ctctagagggaagcgctttctg	A	hsa-miR-518f*	2	ooooooooooooooXooooooX
hsa-miR-518e*	ctctagagggaagcgctttctg	A	hsa-miR-526b	2	ooooXoooooooooXooooooo
hsa-miR-518e*	ctctagagggaagcgctttctg	A	hsa-miR-518c*	2	ooooXoooooooooXooooooo
hsa-miR-518e*	ctctagagggaagcgctttctg	A	hsa-miR-517*	3	oooooooXooooooXooXoooo
hsa-miR-518e*	ctctagagggaagcgctttctg	A	hsa-miR-520a-5p	3	oooXoooooooooXXooooooo
hsa-miR-518e*	ctctagagggaagcgctttctg	A	hsa-miR-525-5p	3	oooXoooooooXooXooooooo
hsa-miR-518e*	ctctagagggaagcgctttctg	A	hsa-miR-520d-5p	4	ooXXoXooooooooXooooooo
hsa-miR-518e*	ctctagagggaagcgctttctg	A	hsa-miR-518a-5p	4	ooXXoXooooooooXooooooo
hsa-miR-518e*	ctctagagggaagcgctttctg	A	hsa-miR-1283	4	ooXXoXoooXoooooooooooo
hsa-miR-519a	aaagtgcatccttttagagtgt	A	hsa-miR-519e	1	oooooooXoooooooooooooo
hsa-miR-519a	aaagtgcatccttttagagtgt	A	hsa-miR-519b-3p	2	oooooooooooooooooooXXo
hsa-miR-519a	aaagtgcatccttttagagtgt	A	hsa-miR-520b	2	oooooooXoooooooooooXoo
hsa-miR-519a	aaagtgcatccttttagagtgt	A	hsa-miR-520c-3p	2	oooooooXoooooooooooXoo
hsa-miR-519a	aaagtgcatccttttagagtgt	A	hsa-miR-520f	2	oooooooXoooooooooooXoo
hsa-miR-519a	aaagtgcatccttttagagtgt	A	hsa-miR-520h	2	oooooooXoooXoooooooooo
hsa-miR-519a	aaagtgcatccttttagagtgt	A	hsa-miR-520g	2	oooooooXoooXoooooooooo
hsa-miR-519a	aaagtgcatccttttagagtgt	A	hsa-miR-517c	2	oXXooooooooooooooooooo
hsa-miR-519a	aaagtgcatccttttagagtgt	A	hsa-miR-519d	2	oooooooXoooXoooooooooo
hsa-miR-519a	aaagtgcatccttttagagtgt	A	hsa-miR-519c-3p	3	ooooooooooXooooooooXXo
hsa-miR-519a	aaagtgcatccttttagagtgt	A	hsa-miR-520e	3	oooooooXoooooooXoooXoo
hsa-miR-519a	aaagtgcatccttttagagtgt	A	hsa-miR-517b	3	oXXooooooooXoooooooooo
hsa-miR-519a	aaagtgcatccttttagagtgt	A	hsa-miR-516-3p	3	oooooooXooooooXooooXoo
hsa-miR-519a	aaagtgcatccttttagagtgt	A	hsa-miR-522	4	oooXooXXoooXoooooooooo
hsa-miR-519a	aaagtgcatccttttagagtgt	A	hsa-miR-518e	4	ooooXooXoooXooXooooooo
hsa-miR-519a	aaagtgcatccttttagagtgt	A	hsa-miR-520a-3p	4	oooooooXoooXoooXooXooo
hsa-miR-519a	aaagtgcatccttttagagtgt	A	hsa-miR-518c	4	ooooXooXooXXoooooooooo
hsa-miR-520a-3p	aaagtgcttccctttggactgt	A	hsa-miR-520h	2	oooooooooooooooXooXooo
hsa-miR-520a-3p	aaagtgcttccctttggactgt	A	hsa-miR-520g	2	oooooooooooooooXooXooo
hsa-miR-520a-3p	aaagtgcttccctttggactgt	A	hsa-miR-518d-3p	3	ooooXoooooooooooooXXoo
hsa-miR-520a-3p	aaagtgcttccctttggactgt	A	hsa-miR-519d	3	oooooooXoooooooXooXooo
hsa-miR-520a-3p	aaagtgcttccctttggactgt	A	hsa-miR-524	3	ooXoXoooooooooooooXooo
hsa-miR-520a-3p	aaagtgcttccctttggactgt	A	hsa-miR-522	4	oooXooXooooooooXooXooo
hsa-miR-520a-3p	aaagtgcttccctttggactgt	A	hsa-miR-518e	4	ooooXoooooooooXXooXooo
hsa-miR-520a-3p	aaagtgcttccctttggactgt	A	hsa-miR-519a	4	oooooooXoooXoooXooXooo
hsa-miR-520a-3p	aaagtgcttccctttggactgt	A	hsa-miR-520b	4	oooooooooooXoooXooXXoo
hsa-miR-520a-3p	aaagtgcttccctttggactgt	A	hsa-miR-520c-3p	4	oooooooooooXoooXooXXoo
hsa-miR-520a-3p	aaagtgcttccctttggactgt	A	hsa-miR-520e	4	oooooooooooXoooXooXXoo
hsa-miR-520a-3p	aaagtgcttccctttggactgt	A	hsa-miR-519e	4	oooooooXoooXoooXooXooo
hsa-miR-520a-3p	aaagtgcttccctttggactgt	A	hsa-miR-520f	4	oooooooooooXoooXooXXoo
hsa-miR-520a-3p	aaagtgcttccctttggactgt	A	hsa-miR-518c	4	ooooXoooooXooooXooXooo
hsa-miR-520c-3p	aaagtgcttccttttagagggt	A	hsa-miR-520b	0!	oooooooooooooooooooooo
hsa-miR-520c-3p	aaagtgcttccttttagagggt	A	hsa-miR-520f	0!	oooooooooooooooooooooo
hsa-miR-520c-3p	aaagtgcttccttttagagggt	A	hsa-miR-520e	1	oooooooooooooooXoooooo
hsa-miR-520c-3p	aaagtgcttccttttagagggt	A	hsa-miR-516-3p	1	ooooooooooooooXooooooo
hsa-miR-520c-3p	aaagtgcttccttttagagggt	A	hsa-miR-519b-3p	2	oooooooXooooooooooooXo
hsa-miR-520c-3p	aaagtgcttccttttagagggt	A	hsa-miR-519a	2	oooooooXoooooooooooXoo
hsa-miR-520c-3p	aaagtgcttccttttagagggt	A	hsa-miR-519e	2	oooooooXoooooooooooXoo
hsa-miR-520c-3p	aaagtgcttccttttagagggt	A	hsa-miR-520h	2	oooooooooooXoooooooXoo
hsa-miR-520c-3p	aaagtgcttccttttagagggt	A	hsa-miR-520g	2	oooooooooooXoooooooXoo
hsa-miR-520c-3p	aaagtgcttccttttagagggt	A	hsa-miR-519c-3p	3	oooooooXooXoooooooooXo
hsa-miR-520c-3p	aaagtgcttccttttagagggt	A	hsa-miR-519d	3	oooooooXoooXoooooooXoo
hsa-miR-520c-3p	aaagtgcttccttttagagggt	A	hsa-miR-518f	3	ooooXoooooXXoooooooooo
hsa-miR-520c-3p	aaagtgcttccttttagagggt	A	hsa-miR-522	4	oooXooXooooXoooooooXoo
hsa-miR-520c-3p	aaagtgcttccttttagagggt	A	hsa-miR-518e	4	ooooXooooooXooXooooXoo
hsa-miR-520c-3p	aaagtgcttccttttagagggt	A	hsa-miR-520a-3p	4	oooooooooooXoooXooXXoo
hsa-miR-520c-3p	aaagtgcttccttttagagggt	A	hsa-miR-517c	4	oXXooooXoooooooooooXoo
hsa-miR-520c-3p	aaagtgcttccttttagagggt	A	hsa-miR-518b	4	ooooXoooXooXooooooooXo
hsa-miR-520c-3p	aaagtgcttccttttagagggt	A	hsa-miR-518d-3p	4	ooooXooooooXoooXoooXoo
hsa-miR-520c-3p	aaagtgcttccttttagagggt	A	hsa-miR-518c	4	ooooXoooooXXoooooooXoo
hsa-miR-520c-3p	aaagtgcttccttttagagggt	A	hsa-miR-523	4	ooXoXooooooXoXoooooooo
hsa-miR-520c-3p	aaagtgcttccttttagagggt	A	hsa-miR-525-3p	4	ooXoXooooooXoooooooXoo
hsa-miR-520h	acaaagtgcttccctttagagt	A	hsa-miR-520g	0!	oooooooooooooooooooooo
hsa-miR-520h	acaaagtgcttccctttagagt	A	hsa-miR-519d	1	oooooooooXoooooooooooo
hsa-miR-520h	acaaagtgcttccctttagagt	A	hsa-miR-522	2	oooooXooXooooooooooooo
hsa-miR-520h	acaaagtgcttccctttagagt	A	hsa-miR-518e	2	ooooooXoooooooooXooooo
hsa-miR-520h	acaaagtgcttccctttagagt	A	hsa-miR-519a	2	oooooooooXoooXoooooooo
hsa-miR-520h	acaaagtgcttccctttagagt	A	hsa-miR-520a-3p	2	oooooooooooooooooXooXo
hsa-miR-520h	acaaagtgcttccctttagagt	A	hsa-miR-520b	2	oooooooooooooXoooooooX
hsa-miR-520h	acaaagtgcttccctttagagt	A	hsa-miR-520c-3p	2	oooooooooooooXoooooooX
hsa-miR-520h	acaaagtgcttccctttagagt	A	hsa-miR-519e	2	oooooooooXoooXoooooooo
hsa-miR-520h	acaaagtgcttccctttagagt	A	hsa-miR-520f	2	oooooooooooooXoooooooX
hsa-miR-520h	acaaagtgcttccctttagagt	A	hsa-miR-518c	2	ooooooXoooooXooooooooo
hsa-miR-520h	acaaagtgcttccctttagagt	A	hsa-miR-519b-3p	3	oooooooooXoooXoooooooX
hsa-miR-520h	acaaagtgcttccctttagagt	A	hsa-miR-520e	3	oooooooooooooXoooXoooX
hsa-miR-520h	acaaagtgcttccctttagagt	A	hsa-miR-521	3	ooooXoXXoooooooooooooo
hsa-miR-520h	acaaagtgcttccctttagagt	A	hsa-miR-518b	3	ooooooXoooXooooooooooX
hsa-miR-520h	acaaagtgcttccctttagagt	A	hsa-miR-518d-3p	3	ooooooXooooooooooXoooX
hsa-miR-520h	acaaagtgcttccctttagagt	A	hsa-miR-517b	3	oooXXooooXoooooooooooo
hsa-miR-520h	acaaagtgcttccctttagagt	A	hsa-miR-519c-3p	4	oooooooooXooXXoooooooX
hsa-miR-520h	acaaagtgcttccctttagagt	A	hsa-miR-517c	4	oooXXooooXoooXoooooooo
hsa-miR-520h	acaaagtgcttccctttagagt	A	hsa-miR-518f	4	oXooooXoooooXooooooooX
hsa-miR-520h	acaaagtgcttccctttagagt	A	hsa-miR-525-3p	4	oXooXoXooooooooooooooX
hsa-miR-520h	acaaagtgcttccctttagagt	A	hsa-miR-524	4	oXooXoXooooooooooXoooo
hsa-miR-548a-5p	aaaagtaattgcgagttttacc	A	hsa-miR-548c-5p	3	oooooooooooooXXooooXoo
hsa-miR-548a-5p	aaaagtaattgcgagttttacc	A	hsa-miR-548d-5p	4	oooooooooooXoXXooooXoo
hsa-let-7a*	ctatacaatctactgtctttc	B	hsa-let-7f-2*	1	oooooooXooooooooooooo
hsa-let-7a*	ctatacaatctactgtctttc	B	hsa-let-7b*	3	ooooooooXooooooXoooXo
hsa-let-7a*	ctatacaatctactgtctttc	B	hsa-let-7f-1*	3	ooooooooooooXooXoooXo
hsa-let-7g	tgaggtagtagtttgtacagtt	B	hsa-let-7f	2	oooooooooooXoooooXoooo
hsa-let-7g	tgaggtagtagtttgtacagtt	B	hsa-let-7e	3	ooooooooXooXoooooXoooo
hsa-let-7g	tgaggtagtagtttgtacagtt	B	hsa-let-7d	4	XooooooooooXoooXoXoooo
hsa-let-7g	tgaggtagtagtttgtacagtt	B	hsa-miR-98	4	ooooooooooXXoooooXXooo
hsa-miR-146b-5p	tgagaactgaattccataggct	B	hsa-miR-146a	2	oooooooooooooooooXooXo
hsa-miR-154*	aatcatacacggttgacctatt	B	hsa-miR-369-3p	4	oooXoooooXooooooXooXoo
hsa-miR-154*	aatcatacacggttgacctatt	B	hsa-miR-655	4	oooXoooooXooooXooooXoo
hsa-miR-181d	aacattcattgttgtcggtgggt	B	hsa-miR-181a	4	ooooooooXXoXooooooooXoo
hsa-miR-193a-3p	aactggcctacaaagtcccagt	B	hsa-miR-193b	4	ooooooooXXoooooooooXXo
hsa-miR-199b-5p	cccagtgtttagactatctgttc	B	hsa-miR-199a-5p	2	oooooooooXooooooXoooooo
hsa-miR-19b-2*	agttttgcaggtttgcatttca	B	hsa-miR-19b-1*	4	ooooooooooooooooooXXXX
hsa-miR-200a	taacactgtctggtaacgatgt	B	hsa-miR-141	2	ooooooooooooooooXooooX
hsa-miR-200a	taacactgtctggtaacgatgt	B	hsa-miR-200b	4	oooXooooXoooooooXooooX
hsa-miR-26a	ttcaagtaatccaggataggct	B	hsa-miR-26b	2	ooooooooooXoooooooooXo
hsa-miR-29b-1*	gctggtttcatatggtggtttaga	B	hsa-miR-29b-2*	2	ooooooooooXoooooooXooooo
hsa-miR-302a	taagtgcttccatgttttggtga	B	hsa-miR-302c	3	oooooooooooooooooXXoooX
hsa-miR-302a	taagtgcttccatgttttggtga	B	hsa-miR-302d	3	oooooooooooooooooXXoooX
hsa-miR-30e	tgtaaacatccttgactggaag	B	hsa-miR-30a-5p	1	ooooooooooooXooooooooo
hsa-miR-449b	aggcagtgtattgttagctggc	B	hsa-miR-449a	2	XooooooooooooooooooooX
hsa-miR-485-5p	agaggctggccgtgatgaattc	B	hsa-miR-377*	4	oooooXooXooXooXooooooo
hsa-miR-485-5p	agaggctggccgtgatgaattc	B	hsa-miR-453	4	oooooXooXoooooXoooXooo
hsa-miR-509-5p	tactgcagacagtggcaatca	B	hsa-miR-510	4	ooooXXXooXooooooooooo
hsa-miR-517c	atcgtgcatccttttagagtgt	B	hsa-miR-517b	1	oooooooooooXoooooooooo
hsa-miR-517c	atcgtgcatccttttagagtgt	B	hsa-miR-519a	2	oXXooooooooooooooooooo
hsa-miR-517c	atcgtgcatccttttagagtgt	B	hsa-miR-519e	3	oXXooooXoooooooooooooo
hsa-miR-517c	atcgtgcatccttttagagtgt	B	hsa-miR-516-3p	3	oooooooXooooooXooooXoo
hsa-miR-517c	atcgtgcatccttttagagtgt	B	hsa-miR-519b-3p	4	oXXooooooooooooooooXXo
hsa-miR-517c	atcgtgcatccttttagagtgt	B	hsa-miR-520b	4	oXXooooXoooooooooooXoo
hsa-miR-517c	atcgtgcatccttttagagtgt	B	hsa-miR-520c-3p	4	oXXooooXoooooooooooXoo
hsa-miR-517c	atcgtgcatccttttagagtgt	B	hsa-miR-520f	4	oXXooooXoooooooooooXoo
hsa-miR-517c	atcgtgcatccttttagagtgt	B	hsa-miR-520h	4	oXXooooXoooXoooooooooo
hsa-miR-517c	atcgtgcatccttttagagtgt	B	hsa-miR-520g	4	oXXooooXoooXoooooooooo
hsa-miR-517c	atcgtgcatccttttagagtgt	B	hsa-miR-519d	4	oXXooooXoooXoooooooooo
hsa-miR-519d	caaagtgcctccctttagagtg	B	hsa-miR-519e	1	ooooooooooooXooooooooo
hsa-miR-519d	caaagtgcctccctttagagtg	B	hsa-miR-520h	1	ooooooooXooooooooooooo
hsa-miR-519d	caaagtgcctccctttagagtg	B	hsa-miR-520g	1	ooooooooXooooooooooooo
hsa-miR-519d	caaagtgcctccctttagagtg	B	hsa-miR-519a	2	ooooooooXoooXooooooooo
hsa-miR-519d	caaagtgcctccctttagagtg	B	hsa-miR-522	3	ooooXooXXooooooooooooo
hsa-miR-519d	caaagtgcctccctttagagtg	B	hsa-miR-518e	3	oooooXooXooooooXoooooo
hsa-miR-519d	caaagtgcctccctttagagtg	B	hsa-miR-520a-3p	3	ooooooooXoooooooXooXoo
hsa-miR-519d	caaagtgcctccctttagagtg	B	hsa-miR-520b	3	ooooooooXoooXoooooooXo
hsa-miR-519d	caaagtgcctccctttagagtg	B	hsa-miR-520c-3p	3	ooooooooXoooXoooooooXo
hsa-miR-519d	caaagtgcctccctttagagtg	B	hsa-miR-520f	3	ooooooooXoooXoooooooXo
hsa-miR-519d	caaagtgcctccctttagagtg	B	hsa-miR-518c	3	oooooXooXooXoooooooooo
hsa-miR-519d	caaagtgcctccctttagagtg	B	hsa-miR-517b	3	ooXXooooXooooooooooooo
hsa-miR-519d	caaagtgcctccctttagagtg	B	hsa-miR-519b-3p	4	ooooooooXoooXoooooooXX
hsa-miR-519d	caaagtgcctccctttagagtg	B	hsa-miR-520e	4	ooooooooXoooXoooXoooXo
hsa-miR-519d	caaagtgcctccctttagagtg	B	hsa-miR-521	4	oooXoXXoXooooooooooooo
hsa-miR-519d	caaagtgcctccctttagagtg	B	hsa-miR-517c	4	ooXXooooXoooXooooooooo
hsa-miR-519d	caaagtgcctccctttagagtg	B	hsa-miR-518d-3p	4	oooooXooXoooooooXoooXo
hsa-miR-520a-5p	ctccagagggaagtactttct	B	hsa-miR-525-5p	2	oooooooooooXoXooooooo
hsa-miR-520a-5p	ctccagagggaagtactttct	B	hsa-miR-518f*	2	oooXoooooooooXooooooo
hsa-miR-520a-5p	ctccagagggaagtactttct	B	hsa-miR-518d-5p	2	oooXoooooooooXooooooo
hsa-miR-520a-5p	ctccagagggaagtactttct	B	hsa-miR-524-5p	3	ooXooXoooooooXooooooo
hsa-miR-520a-5p	ctccagagggaagtactttct	B	hsa-miR-518e*	3	oooXoooooooooXXoooooo
hsa-miR-520a-5p	ctccagagggaagtactttct	B	hsa-miR-526b	3	oooXXooooooooXooooooo
hsa-miR-520a-5p	ctccagagggaagtactttct	B	hsa-miR-518c*	3	oooXXooooooooXooooooo
hsa-miR-520a-5p	ctccagagggaagtactttct	B	hsa-miR-517*	4	oooXoooXoooooXoooXooo
hsa-miR-520a-5p	ctccagagggaagtactttct	B	hsa-miR-520d-5p	4	ooXooXoooooooXXoooooo
hsa-miR-520a-5p	ctccagagggaagtactttct	B	hsa-miR-518a-5p	4	ooXooXoooooooXXoooooo
hsa-miR-520a-5p	ctccagagggaagtactttct	B	hsa-miR-515-5p	4	oooooXoXoXoooXooooooo
hsa-miR-520a-5p	ctccagagggaagtactttct	B	hsa-miR-519e*	4	oooooXoXooXooXooooooo
hsa-miR-520d-3p	aaagtgcttctctttggtgggt	B	hsa-miR-518f	3	ooooXooooooooooXoXoooo
hsa-miR-520d-3p	aaagtgcttctctttggtgggt	B	hsa-miR-520a-3p	4	ooooooooooXooooooXXXoo
hsa-miR-520d-3p	aaagtgcttctctttggtgggt	B	hsa-miR-520b	4	ooooooooooXXoooXoXoooo
hsa-miR-520d-3p	aaagtgcttctctttggtgggt	B	hsa-miR-520c-3p	4	ooooooooooXXoooXoXoooo
hsa-miR-520d-3p	aaagtgcttctctttggtgggt	B	hsa-miR-520e	4	ooooooooooXXoooXoXoooo
hsa-miR-520d-3p	aaagtgcttctctttggtgggt	B	hsa-miR-520f	4	ooooooooooXXoooXoXoooo
hsa-miR-520d-3p	aaagtgcttctctttggtgggt	B	hsa-miR-520h	4	ooooooooooXooooXoXoXoo
hsa-miR-520d-3p	aaagtgcttctctttggtgggt	B	hsa-miR-520g	4	ooooooooooXooooXoXoXoo
hsa-miR-520d-3p	aaagtgcttctctttggtgggt	B	hsa-miR-518d-3p	4	ooooXoooooXooooooXoXoo
hsa-miR-520d-3p	aaagtgcttctctttggtgggt	B	hsa-miR-518c	4	ooooXooooooooooXoXoXoo
hsa-miR-520d-3p	aaagtgcttctctttggtgggt	B	hsa-miR-518a-3p	4	ooooXoooooXoooooXoooXo
hsa-miR-525-3p	gaaggcgcttccctttagagcg	B	hsa-miR-524	2	ooooooooooooooooXoooXo
hsa-miR-525-3p	gaaggcgcttccctttagagcg	B	hsa-miR-518e	3	oooXoooooooooooXooooXo
hsa-miR-525-3p	gaaggcgcttccctttagagcg	B	hsa-miR-521	3	oooXooXoooooooooooooXo
hsa-miR-525-3p	gaaggcgcttccctttagagcg	B	hsa-miR-518d-3p	3	XooXooooooooooooXooooo
hsa-miR-525-3p	gaaggcgcttccctttagagcg	B	hsa-miR-518f	3	oooXoooooooXooooooooXo
hsa-miR-525-3p	gaaggcgcttccctttagagcg	B	hsa-miR-523	3	oooXooooooooooXoooooXo
hsa-miR-525-3p	gaaggcgcttccctttagagcg	B	hsa-miR-520b	4	oooXoXooooooXoooooooXo
hsa-miR-525-3p	gaaggcgcttccctttagagcg	B	hsa-miR-520c-3p	4	oooXoXooooooXoooooooXo
hsa-miR-525-3p	gaaggcgcttccctttagagcg	B	hsa-miR-520f	4	oooXoXooooooXoooooooXo
hsa-miR-525-3p	gaaggcgcttccctttagagcg	B	hsa-miR-520h	4	XooXoXooooooooooooooXo
hsa-miR-525-3p	gaaggcgcttccctttagagcg	B	hsa-miR-520g	4	XooXoXooooooooooooooXo
hsa-miR-525-3p	gaaggcgcttccctttagagcg	B	hsa-miR-518c	4	XooXoooooooXooooooooXo
hsa-miR-525-3p	gaaggcgcttccctttagagcg	B	hsa-miR-516-3p	4	oooooXooooooXooXooooXo
hsa-miR-526b*	gaaagtgcttccttttagaggc	B	hsa-miR-520b	1	oooooooooooooooooooooX
hsa-miR-526b*	gaaagtgcttccttttagaggc	B	hsa-miR-520c-3p	1	oooooooooooooooooooooX
hsa-miR-526b*	gaaagtgcttccttttagaggc	B	hsa-miR-520f	1	oooooooooooooooooooooX
hsa-miR-526b*	gaaagtgcttccttttagaggc	B	hsa-miR-519b-3p	2	ooooooooXooooooooooooX
hsa-miR-526b*	gaaagtgcttccttttagaggc	B	hsa-miR-520e	2	ooooooooooooooooXooooX
hsa-miR-526b*	gaaagtgcttccttttagaggc	B	hsa-miR-516-3p	2	oooooooooooooooXoooooX
hsa-miR-526b*	gaaagtgcttccttttagaggc	B	hsa-miR-519a	3	ooooooooXoooooooooooXX
hsa-miR-526b*	gaaagtgcttccttttagaggc	B	hsa-miR-519c-3p	3	ooooooooXooXoooooooooX
hsa-miR-526b*	gaaagtgcttccttttagaggc	B	hsa-miR-519e	3	ooooooooXoooooooooooXX
hsa-miR-526b*	gaaagtgcttccttttagaggc	B	hsa-miR-520h	3	XoooooooooooXoooooooXo
hsa-miR-526b*	gaaagtgcttccttttagaggc	B	hsa-miR-518f	3	oooooXoooooXXooooooooo
hsa-miR-526b*	gaaagtgcttccttttagaggc	B	hsa-miR-520g	4	XoooooooooooXoooooooXX
hsa-miR-548d-5p	aaaagtaattgtggtttttgcc	B	hsa-miR-548c-5p	1	oooooooooooXoooooooooo
hsa-miR-548d-5p	aaaagtaattgtggtttttgcc	B	hsa-miR-548b-5p	1	ooooooooooooooooooXooo
hsa-miR-548d-5p	aaaagtaattgtggtttttgcc	B	hsa-miR-548a-5p	4	oooooooooooXoXXooooXoo
hsa-miR-708*	caactagactgtgagcttctag	B	hsa-miR-28-3p	4	oXooooooXooooooooXooXo
hsa-miR-892b	cactggctcctttctgggtaga	B	hsa-miR-892a	3	oooooXXoooooooooXooooo
hsa-miR-93	caaagtgctgttcgtgcaggtag	B	hsa-miR-20a	4	XooooooooXXoXoooooooooo
hsa-miR-98	tgaggtagtaagttgtattgtt	B	hsa-let-7e	3	ooooooooXoXoooooooXooo
hsa-miR-98	tgaggtagtaagttgtattgtt	B	hsa-let-7f	3	ooooooooooXXooooooXooo
hsa-miR-98	tgaggtagtaagttgtattgtt	B	hsa-let-7d	4	XoooooooooXooooXooXooo
hsa-miR-98	tgaggtagtaagttgtattgtt	B	hsa-let-7g	4	ooooooooooXXoooooXXooo
# u, uracil has been replaced by t, thymin
! miRNA assays without any mismatches but diffence in sequnce lenght between assay and pool.
¤ As assays can be homologous to more than one pool miRNA a given assay may appear more than once on the list. The list includes 90 unique assays.

## Sheet: Table S2B
Table S2B: miRNA assays on the miRCURY platform with homology to the synthetic miRNAs from pool A or B.
Pool miRNA (miRBase v.14)			Assay ID	Mismatch info
Name	Sequence#	Pool	miRCURY platform¤	Number of mismatches	Mismatch location
hsa-let-7d*	ctatacgacctgctgcctttct	A	hsa-let-7a*	4	ooooooXoXooXoooXoooooo
hsa-let-7d*	ctatacgacctgctgcctttct	A	hsa-let-7b*	4	ooooooXooooXoooooooXoX
hsa-miR-100	aacccgtagatccgaacttgtg	A	hsa-miR-10a	3	oXooXoooooooooooXooooo
hsa-miR-100	aacccgtagatccgaacttgtg	A	hsa-miR-10b	4	oXooXoooooXoooooXooooo
hsa-miR-100	aacccgtagatccgaacttgtg	A	hsa-miR-99a	1	oooooooooooooooXoooooo
hsa-miR-100	aacccgtagatccgaacttgtg	A	hsa-miR-99b	4	XoooooooooXooooXooooXo
hsa-miR-141*	catcttccagtacagtgttgga	A	hsa-miR-200a*	4	ooooooXoXoXooooooXoooo
hsa-miR-196a	taggtagtttcatgttgttggg	A	hsa-miR-196b	1	oooooooooooXoooooooooo
hsa-miR-206	tggaatgtaaggaagtgtgtgg	A	hsa-miR-1	4	ooooooooooXoooooXoooXX
hsa-miR-218-2*	catggttctgtcaagcaccgcg	A	hsa-miR-218-1*	3	ooooooooXooooooooooXXo
hsa-miR-29c*	tgaccgatttctcctggtgttc	A	hsa-miR-29a*	3	ooooXoooooooXXoooooooo
hsa-miR-30c-2*	ctgggagaaggctgtttactct	A	hsa-miR-30c-1*	3	ooooooooXooXoooooooooX
hsa-miR-453	aggttgtccgtggtgagttcgca	A	hsa-miR-154	4	oooooXooooooXooXXoooooo
hsa-miR-453	aggttgtccgtggtgagttcgca	A	hsa-miR-323-5p	3	ooooXooooooooXoXooooooo
hsa-miR-453	aggttgtccgtggtgagttcgca	A	hsa-miR-382	4	oXoooooXoooooooXXoooooo
hsa-miR-487a	aatcatacagggacatccagtt	A	hsa-miR-487b	3	ooooXoooooooXooooooXoo
hsa-miR-501-5p	aatcctttgtccctgggtgaga	A	hsa-miR-500	3	oooooooXXoXooooooooooo
hsa-miR-515-3p	gagtgccttcttttggagcgtt	A	hsa-miR-519e	4	XoooooooXoooooXoooXooo
hsa-miR-518e*	ctctagagggaagcgctttctg	A	hsa-miR-517*	3	oooooooXooooooXooXoooo
hsa-miR-518e*	ctctagagggaagcgctttctg	A	hsa-miR-518a-5p	4	ooXXoXooooooooXooooooo
hsa-miR-518e*	ctctagagggaagcgctttctg	A	hsa-miR-518c*	2	ooooXoooooooooXooooooo
hsa-miR-518e*	ctctagagggaagcgctttctg	A	hsa-miR-518d-5p	1	ooooooooooooooXooooooo
hsa-miR-518e*	ctctagagggaagcgctttctg	A	hsa-miR-518f*	2	ooooooooooooooXooooooX
hsa-miR-518e*	ctctagagggaagcgctttctg	A	hsa-miR-520a-5p	3	oooXoooooooooXXooooooo
hsa-miR-518e*	ctctagagggaagcgctttctg	A	hsa-miR-520d-5p	4	ooXXoXooooooooXooooooo
hsa-miR-518e*	ctctagagggaagcgctttctg	A	hsa-miR-525-5p	3	oooXoooooooXooXooooooo
hsa-miR-518e*	ctctagagggaagcgctttctg	A	hsa-miR-526b	2	ooooXoooooooooXooooooo
hsa-miR-519a	aaagtgcatccttttagagtgt	A	hsa-miR-516a-3p	3	oooooooXooooooXooooXoo
hsa-miR-519a	aaagtgcatccttttagagtgt	A	hsa-miR-517a	3	oXXooooooooXoooooooooo
hsa-miR-519a	aaagtgcatccttttagagtgt	A	hsa-miR-517b	3	oXXooooooooXoooooooooo
hsa-miR-519a	aaagtgcatccttttagagtgt	A	hsa-miR-517c	2	oXXooooooooooooooooooo
hsa-miR-519a	aaagtgcatccttttagagtgt	A	hsa-miR-518c	4	ooooXooXooXXoooooooooo
hsa-miR-519a	aaagtgcatccttttagagtgt	A	hsa-miR-518e	4	ooooXooXoooXooXooooooo
hsa-miR-519a	aaagtgcatccttttagagtgt	A	hsa-miR-519b-3p	2	oooooooooooooooooooXXo
hsa-miR-519a	aaagtgcatccttttagagtgt	A	hsa-miR-519c-3p	3	ooooooooooXooooooooXXo
hsa-miR-519a	aaagtgcatccttttagagtgt	A	hsa-miR-519d	2	oooooooXoooXoooooooooo
hsa-miR-519a	aaagtgcatccttttagagtgt	A	hsa-miR-519e	1	oooooooXoooooooooooooo
hsa-miR-519a	aaagtgcatccttttagagtgt	A	hsa-miR-520a-3p	4	oooooooXoooXoooXooXooo
hsa-miR-519a	aaagtgcatccttttagagtgt	A	hsa-miR-520b	2	oooooooXoooooooooooXoo
hsa-miR-519a	aaagtgcatccttttagagtgt	A	hsa-miR-520c-3p	2	oooooooXoooooooooooXoo
hsa-miR-519a	aaagtgcatccttttagagtgt	A	hsa-miR-520e	3	oooooooXoooooooXoooXoo
hsa-miR-519a	aaagtgcatccttttagagtgt	A	hsa-miR-520f	2	oooooooXoooooooooooXoo
hsa-miR-519a	aaagtgcatccttttagagtgt	A	hsa-miR-520g	2	oooooooXoooXoooooooooo
hsa-miR-519a	aaagtgcatccttttagagtgt	A	hsa-miR-520h	2	oooooooXoooXoooooooooo
hsa-miR-519a	aaagtgcatccttttagagtgt	A	hsa-miR-522	4	oooXooXXoooXoooooooooo
hsa-miR-519a	aaagtgcatccttttagagtgt	A	hsa-miR-526b*	3	oooooooXoooooooooooXXo
hsa-miR-520a-3p	aaagtgcttccctttggactgt	A	hsa-miR-518c	4	ooooXoooooXooooXooXooo
hsa-miR-520a-3p	aaagtgcttccctttggactgt	A	hsa-miR-518d-3p	3	ooooXoooooooooooooXXoo
hsa-miR-520a-3p	aaagtgcttccctttggactgt	A	hsa-miR-518e	4	ooooXoooooooooXXooXooo
hsa-miR-520a-3p	aaagtgcttccctttggactgt	A	hsa-miR-519a	4	oooooooXoooXoooXooXooo
hsa-miR-520a-3p	aaagtgcttccctttggactgt	A	hsa-miR-519d	3	oooooooXoooooooXooXooo
hsa-miR-520a-3p	aaagtgcttccctttggactgt	A	hsa-miR-519e	4	oooooooXoooXoooXooXooo
hsa-miR-520a-3p	aaagtgcttccctttggactgt	A	hsa-miR-520b	4	oooooooooooXoooXooXXoo
hsa-miR-520a-3p	aaagtgcttccctttggactgt	A	hsa-miR-520c-3p	4	oooooooooooXoooXooXXoo
hsa-miR-520a-3p	aaagtgcttccctttggactgt	A	hsa-miR-520d-3p	4	ooooooooooXooooooXXXoo
hsa-miR-520a-3p	aaagtgcttccctttggactgt	A	hsa-miR-520e	4	oooooooooooXoooXooXXoo
hsa-miR-520a-3p	aaagtgcttccctttggactgt	A	hsa-miR-520f	4	oooooooooooXoooXooXXoo
hsa-miR-520a-3p	aaagtgcttccctttggactgt	A	hsa-miR-520g	2	oooooooooooooooXooXooo
hsa-miR-520a-3p	aaagtgcttccctttggactgt	A	hsa-miR-520h	2	oooooooooooooooXooXooo
hsa-miR-520a-3p	aaagtgcttccctttggactgt	A	hsa-miR-522	4	oooXooXooooooooXooXooo
hsa-miR-520a-3p	aaagtgcttccctttggactgt	A	hsa-miR-524-3p	3	ooXoXoooooooooooooXooo
hsa-miR-520c-3p	aaagtgcttccttttagagggt	A	hsa-miR-516a-3p	1	ooooooooooooooXooooooo
hsa-miR-520c-3p	aaagtgcttccttttagagggt	A	hsa-miR-517c	4	oXXooooXoooooooooooXoo
hsa-miR-520c-3p	aaagtgcttccttttagagggt	A	hsa-miR-518b	4	ooooXoooXooXooooooooXo
hsa-miR-520c-3p	aaagtgcttccttttagagggt	A	hsa-miR-518c	4	ooooXoooooXXoooooooXoo
hsa-miR-520c-3p	aaagtgcttccttttagagggt	A	hsa-miR-518d-3p	4	ooooXooooooXoooXoooXoo
hsa-miR-520c-3p	aaagtgcttccttttagagggt	A	hsa-miR-518e	4	ooooXooooooXooXooooXoo
hsa-miR-520c-3p	aaagtgcttccttttagagggt	A	hsa-miR-518f	3	ooooXoooooXXoooooooooo
hsa-miR-520c-3p	aaagtgcttccttttagagggt	A	hsa-miR-519a	2	oooooooXoooooooooooXoo
hsa-miR-520c-3p	aaagtgcttccttttagagggt	A	hsa-miR-519b-3p	2	oooooooXooooooooooooXo
hsa-miR-520c-3p	aaagtgcttccttttagagggt	A	hsa-miR-519c-3p	3	oooooooXooXoooooooooXo
hsa-miR-520c-3p	aaagtgcttccttttagagggt	A	hsa-miR-519d	3	oooooooXoooXoooooooXoo
hsa-miR-520c-3p	aaagtgcttccttttagagggt	A	hsa-miR-519e	2	oooooooXoooooooooooXoo
hsa-miR-520c-3p	aaagtgcttccttttagagggt	A	hsa-miR-520a-3p	4	oooooooooooXoooXooXXoo
hsa-miR-520c-3p	aaagtgcttccttttagagggt	A	hsa-miR-520b	0!	oooooooooooooooooooooo
hsa-miR-520c-3p	aaagtgcttccttttagagggt	A	hsa-miR-520d-3p	4	ooooooooooXXoooXoXoooo
hsa-miR-520c-3p	aaagtgcttccttttagagggt	A	hsa-miR-520e	1	oooooooooooooooXoooooo
hsa-miR-520c-3p	aaagtgcttccttttagagggt	A	hsa-miR-520f	0!	oooooooooooooooooooooo
hsa-miR-520c-3p	aaagtgcttccttttagagggt	A	hsa-miR-520g	2	oooooooooooXoooooooXoo
hsa-miR-520c-3p	aaagtgcttccttttagagggt	A	hsa-miR-520h	2	oooooooooooXoooooooXoo
hsa-miR-520c-3p	aaagtgcttccttttagagggt	A	hsa-miR-522	4	oooXooXooooXoooooooXoo
hsa-miR-520c-3p	aaagtgcttccttttagagggt	A	hsa-miR-523	4	ooXoXooooooXoXoooooooo
hsa-miR-520c-3p	aaagtgcttccttttagagggt	A	hsa-miR-525-3p	4	ooXoXooooooXoooooooXoo
hsa-miR-520c-3p	aaagtgcttccttttagagggt	A	hsa-miR-526b*	1	ooooooooooooooooooooXo
hsa-miR-520h	acaaagtgcttccctttagagt	A	hsa-miR-517a	3	oooXXooooXoooooooooooo
hsa-miR-520h	acaaagtgcttccctttagagt	A	hsa-miR-517b	3	oooXXooooXoooooooooooo
hsa-miR-520h	acaaagtgcttccctttagagt	A	hsa-miR-517c	4	oooXXooooXoooXoooooooo
hsa-miR-520h	acaaagtgcttccctttagagt	A	hsa-miR-518b	3	ooooooXoooXooooooooooX
hsa-miR-520h	acaaagtgcttccctttagagt	A	hsa-miR-518c	2	ooooooXoooooXooooooooo
hsa-miR-520h	acaaagtgcttccctttagagt	A	hsa-miR-518d-3p	3	ooooooXooooooooooXoooX
hsa-miR-520h	acaaagtgcttccctttagagt	A	hsa-miR-518e	2	ooooooXoooooooooXooooo
hsa-miR-520h	acaaagtgcttccctttagagt	A	hsa-miR-518f	4	oXooooXoooooXooooooooX
hsa-miR-520h	acaaagtgcttccctttagagt	A	hsa-miR-519a	2	oooooooooXoooXoooooooo
hsa-miR-520h	acaaagtgcttccctttagagt	A	hsa-miR-519b-3p	3	oooooooooXoooXoooooooX
hsa-miR-520h	acaaagtgcttccctttagagt	A	hsa-miR-519c-3p	4	oooooooooXooXXoooooooX
hsa-miR-520h	acaaagtgcttccctttagagt	A	hsa-miR-519d	1	oooooooooXoooooooooooo
hsa-miR-520h	acaaagtgcttccctttagagt	A	hsa-miR-519e	2	oooooooooXoooXoooooooo
hsa-miR-520h	acaaagtgcttccctttagagt	A	hsa-miR-520a-3p	2	oooooooooooooooooXooXo
hsa-miR-520h	acaaagtgcttccctttagagt	A	hsa-miR-520b	2	oooooooooooooXoooooooX
hsa-miR-520h	acaaagtgcttccctttagagt	A	hsa-miR-520c-3p	2	oooooooooooooXoooooooX
hsa-miR-520h	acaaagtgcttccctttagagt	A	hsa-miR-520d-3p	4	ooooooooooooXooooXoXoX
hsa-miR-520h	acaaagtgcttccctttagagt	A	hsa-miR-520e	3	oooooooooooooXoooXoooX
hsa-miR-520h	acaaagtgcttccctttagagt	A	hsa-miR-520f	2	oooooooooooooXoooooooX
hsa-miR-520h	acaaagtgcttccctttagagt	A	hsa-miR-520g	0!	oooooooooooooooooooooo
hsa-miR-520h	acaaagtgcttccctttagagt	A	hsa-miR-521	3	ooooXoXXoooooooooooooo
hsa-miR-520h	acaaagtgcttccctttagagt	A	hsa-miR-522	2	oooooXooXooooooooooooo
hsa-miR-520h	acaaagtgcttccctttagagt	A	hsa-miR-524-3p	4	oXooXoXooooooooooXoooo
hsa-miR-520h	acaaagtgcttccctttagagt	A	hsa-miR-525-3p	4	oXooXoXooooooooooooooX
hsa-miR-520h	acaaagtgcttccctttagagt	A	hsa-miR-526b*	3	oXoooooooooooXoooooooX
hsa-miR-548a-5p	aaaagtaattgcgagttttacc	A	hsa-miR-548c-5p	3	oooooooooooooXXooooXoo
hsa-miR-548a-5p	aaaagtaattgcgagttttacc	A	hsa-miR-548d-5p	4	oooooooooooXoXXooooXoo
hsa-miR-548a-5p	aaaagtaattgcgagttttacc	A	hsa-miR-548i	3	oooooooooooooXXooooXoo
hsa-miR-548a-5p	aaaagtaattgcgagttttacc	A	hsa-miR-548l	4	oooooooXoooooXoooooXXo
hsa-miR-570	cgaaaacagcaattacctttgc	A	hsa-miR-548o	4	oXoooooXoooXooooXooooo
hsa-let-7a*	ctatacaatctactgtctttc	B	hsa-let-7b*	3	ooooooooXooooooXoooXo
hsa-let-7a*	ctatacaatctactgtctttc	B	hsa-let-7d*	4	ooooooXoXooXoooXooooo
hsa-let-7a*	ctatacaatctactgtctttc	B	hsa-let-7f-1*	3	ooooooooooooXooXoooXo
hsa-let-7a*	ctatacaatctactgtctttc	B	hsa-let-7f-2*	1	oooooooXooooooooooooo
hsa-let-7e*	ctatacggcctcctagctttcc	B	hsa-let-7a-2*	2	ooXoooXooooooooooooooo
hsa-let-7g	tgaggtagtagtttgtacagtt	B	hsa-let-7a	2	oooooooooooXoooooXoooo
hsa-let-7g	tgaggtagtagtttgtacagtt	B	hsa-let-7b	4	oooooooooooXooooXXXooo
hsa-let-7g	tgaggtagtagtttgtacagtt	B	hsa-let-7c	3	oooooooooooXoooooXXooo
hsa-let-7g	tgaggtagtagtttgtacagtt	B	hsa-let-7d	4	XooooooooooXoooXoXoooo
hsa-let-7g	tgaggtagtagtttgtacagtt	B	hsa-let-7e	3	ooooooooXooXoooooXoooo
hsa-let-7g	tgaggtagtagtttgtacagtt	B	hsa-let-7f	2	oooooooooooXoooooXoooo
hsa-let-7g	tgaggtagtagtttgtacagtt	B	hsa-let-7i	2	ooooooooooooooooXoXooo
hsa-let-7g	tgaggtagtagtttgtacagtt	B	hsa-miR-98	4	ooooooooooXXoooooXXooo
hsa-miR-146b-5p	tgagaactgaattccataggct	B	hsa-miR-146a	2	oooooooooooooooooXooXo
hsa-miR-193a-3p	aactggcctacaaagtcccagt	B	hsa-miR-193b	4	ooooooooXXoooooooooXXo
hsa-miR-199b-5p	cccagtgtttagactatctgttc	B	hsa-miR-199a-5p	2	oooooooooXooooooXoooooo
hsa-miR-19b-2*	agttttgcaggtttgcatttca	B	hsa-miR-19b-1*	4	ooooooooooooooooooXXXX
hsa-miR-200a	taacactgtctggtaacgatgt	B	hsa-miR-141	2	ooooooooooooooooXooooX
hsa-miR-200a	taacactgtctggtaacgatgt	B	hsa-miR-200b	4	oooXooooXoooooooXooooX
hsa-miR-26a	ttcaagtaatccaggataggct	B	hsa-miR-26b	2	ooooooooooXoooooooooXo
hsa-miR-29b-1*	gctggtttcatatggtggtttaga	B	hsa-miR-29b-2*	2	ooooooooooXoooooooXooooo
hsa-miR-302a	taagtgcttccatgttttggtga	B	hsa-miR-302b	3	ooooooooooooooooooXooXX
hsa-miR-302a	taagtgcttccatgttttggtga	B	hsa-miR-302c	3	oooooooooooooooooXXoooX
hsa-miR-302a	taagtgcttccatgttttggtga	B	hsa-miR-302d	3	oooooooooooooooooXXoooX
hsa-miR-302a	taagtgcttccatgttttggtga	B	hsa-miR-302e	1	ooooooooooooooXoooooooo
hsa-miR-485-5p	agaggctggccgtgatgaattc	B	hsa-miR-453	4	oooooXooXoooooXoooXooo
hsa-miR-509-5p	tactgcagacagtggcaatca	B	hsa-miR-510	4	ooooXXXooXooooooooooo
hsa-miR-517c	atcgtgcatccttttagagtgt	B	hsa-miR-516a-3p	3	oooooooXooooooXooooXoo
hsa-miR-517c	atcgtgcatccttttagagtgt	B	hsa-miR-517a	1	oooooooooooXoooooooooo
hsa-miR-517c	atcgtgcatccttttagagtgt	B	hsa-miR-517b	1	oooooooooooXoooooooooo
hsa-miR-517c	atcgtgcatccttttagagtgt	B	hsa-miR-519a	2	oXXooooooooooooooooooo
hsa-miR-517c	atcgtgcatccttttagagtgt	B	hsa-miR-519b-3p	4	oXXooooooooooooooooXXo
hsa-miR-517c	atcgtgcatccttttagagtgt	B	hsa-miR-519d	4	oXXooooXoooXoooooooooo
hsa-miR-517c	atcgtgcatccttttagagtgt	B	hsa-miR-519e	3	oXXooooXoooooooooooooo
hsa-miR-517c	atcgtgcatccttttagagtgt	B	hsa-miR-520b	4	oXXooooXoooooooooooXoo
hsa-miR-517c	atcgtgcatccttttagagtgt	B	hsa-miR-520c-3p	4	oXXooooXoooooooooooXoo
hsa-miR-517c	atcgtgcatccttttagagtgt	B	hsa-miR-520f	4	oXXooooXoooooooooooXoo
hsa-miR-517c	atcgtgcatccttttagagtgt	B	hsa-miR-520g	4	oXXooooXoooXoooooooooo
hsa-miR-517c	atcgtgcatccttttagagtgt	B	hsa-miR-520h	4	oXXooooXoooXoooooooooo
hsa-miR-519d	caaagtgcctccctttagagtg	B	hsa-miR-517a	3	ooXXooooXooooooooooooo
hsa-miR-519d	caaagtgcctccctttagagtg	B	hsa-miR-517b	3	ooXXooooXooooooooooooo
hsa-miR-519d	caaagtgcctccctttagagtg	B	hsa-miR-517c	4	ooXXooooXoooXooooooooo
hsa-miR-519d	caaagtgcctccctttagagtg	B	hsa-miR-518c	3	oooooXooXooXoooooooooo
hsa-miR-519d	caaagtgcctccctttagagtg	B	hsa-miR-518d-3p	4	oooooXooXoooooooXoooXo
hsa-miR-519d	caaagtgcctccctttagagtg	B	hsa-miR-518e	3	oooooXooXooooooXoooooo
hsa-miR-519d	caaagtgcctccctttagagtg	B	hsa-miR-519a	2	ooooooooXoooXooooooooo
hsa-miR-519d	caaagtgcctccctttagagtg	B	hsa-miR-519b-3p	4	ooooooooXoooXoooooooXX
hsa-miR-519d	caaagtgcctccctttagagtg	B	hsa-miR-519e	1	ooooooooooooXooooooooo
hsa-miR-519d	caaagtgcctccctttagagtg	B	hsa-miR-520a-3p	3	ooooooooXoooooooXooXoo
hsa-miR-519d	caaagtgcctccctttagagtg	B	hsa-miR-520b	3	ooooooooXoooXoooooooXo
hsa-miR-519d	caaagtgcctccctttagagtg	B	hsa-miR-520c-3p	3	ooooooooXoooXoooooooXo
hsa-miR-519d	caaagtgcctccctttagagtg	B	hsa-miR-520e	4	ooooooooXoooXoooXoooXo
hsa-miR-519d	caaagtgcctccctttagagtg	B	hsa-miR-520f	3	ooooooooXoooXoooooooXo
hsa-miR-519d	caaagtgcctccctttagagtg	B	hsa-miR-520g	1	ooooooooXooooooooooooo
hsa-miR-519d	caaagtgcctccctttagagtg	B	hsa-miR-520h	1	ooooooooXooooooooooooo
hsa-miR-519d	caaagtgcctccctttagagtg	B	hsa-miR-521	4	oooXoXXoXooooooooooooo
hsa-miR-519d	caaagtgcctccctttagagtg	B	hsa-miR-522	3	ooooXooXXooooooooooooo
hsa-miR-520a-5p	ctccagagggaagtactttct	B	hsa-miR-515-5p	4	oooooXoXoXoooXooooooo
hsa-miR-520a-5p	ctccagagggaagtactttct	B	hsa-miR-517*	4	oooXoooXoooooXoooXooo
hsa-miR-520a-5p	ctccagagggaagtactttct	B	hsa-miR-518a-5p	4	ooXooXoooooooXXoooooo
hsa-miR-520a-5p	ctccagagggaagtactttct	B	hsa-miR-518c*	3	oooXXooooooooXooooooo
hsa-miR-520a-5p	ctccagagggaagtactttct	B	hsa-miR-518d-5p	2	oooXoooooooooXooooooo
hsa-miR-520a-5p	ctccagagggaagtactttct	B	hsa-miR-518e*	3	oooXoooooooooXXoooooo
hsa-miR-520a-5p	ctccagagggaagtactttct	B	hsa-miR-518f*	2	oooXoooooooooXooooooo
hsa-miR-520a-5p	ctccagagggaagtactttct	B	hsa-miR-519e*	4	oooooXoXooXooXooooooo
hsa-miR-520a-5p	ctccagagggaagtactttct	B	hsa-miR-520d-5p	4	ooXooXoooooooXXoooooo
hsa-miR-520a-5p	ctccagagggaagtactttct	B	hsa-miR-524-5p	3	ooXooXoooooooXooooooo
hsa-miR-520a-5p	ctccagagggaagtactttct	B	hsa-miR-525-5p	2	oooooooooooXoXooooooo
hsa-miR-520a-5p	ctccagagggaagtactttct	B	hsa-miR-526b	3	oooXXooooooooXooooooo
hsa-miR-520d-3p	aaagtgcttctctttggtgggt	B	hsa-miR-518a-3p	4	ooooXoooooXoooooXoooXo
hsa-miR-520d-3p	aaagtgcttctctttggtgggt	B	hsa-miR-518c	4	ooooXooooooooooXoXoXoo
hsa-miR-520d-3p	aaagtgcttctctttggtgggt	B	hsa-miR-518d-3p	4	ooooXoooooXooooooXoXoo
hsa-miR-520d-3p	aaagtgcttctctttggtgggt	B	hsa-miR-518f	3	ooooXooooooooooXoXoooo
hsa-miR-520d-3p	aaagtgcttctctttggtgggt	B	hsa-miR-520a-3p	4	ooooooooooXooooooXXXoo
hsa-miR-520d-3p	aaagtgcttctctttggtgggt	B	hsa-miR-520b	4	ooooooooooXXoooXoXoooo
hsa-miR-520d-3p	aaagtgcttctctttggtgggt	B	hsa-miR-520c-3p	4	ooooooooooXXoooXoXoooo
hsa-miR-520d-3p	aaagtgcttctctttggtgggt	B	hsa-miR-520e	4	ooooooooooXXoooXoXoooo
hsa-miR-520d-3p	aaagtgcttctctttggtgggt	B	hsa-miR-520f	4	ooooooooooXXoooXoXoooo
hsa-miR-520d-3p	aaagtgcttctctttggtgggt	B	hsa-miR-520g	4	ooooooooooXooooXoXoXoo
hsa-miR-520d-3p	aaagtgcttctctttggtgggt	B	hsa-miR-520h	4	ooooooooooXooooXoXoXoo
hsa-miR-525-3p	gaaggcgcttccctttagagcg	B	hsa-miR-516a-3p	4	oooooXooooooXooXooooXo
hsa-miR-525-3p	gaaggcgcttccctttagagcg	B	hsa-miR-518c	4	XooXoooooooXooooooooXo
hsa-miR-525-3p	gaaggcgcttccctttagagcg	B	hsa-miR-518d-3p	3	XooXooooooooooooXooooo
hsa-miR-525-3p	gaaggcgcttccctttagagcg	B	hsa-miR-518e	3	oooXoooooooooooXooooXo
hsa-miR-525-3p	gaaggcgcttccctttagagcg	B	hsa-miR-518f	3	oooXoooooooXooooooooXo
hsa-miR-525-3p	gaaggcgcttccctttagagcg	B	hsa-miR-520b	4	oooXoXooooooXoooooooXo
hsa-miR-525-3p	gaaggcgcttccctttagagcg	B	hsa-miR-520c-3p	4	oooXoXooooooXoooooooXo
hsa-miR-525-3p	gaaggcgcttccctttagagcg	B	hsa-miR-520f	4	oooXoXooooooXoooooooXo
hsa-miR-525-3p	gaaggcgcttccctttagagcg	B	hsa-miR-520g	4	XooXoXooooooooooooooXo
hsa-miR-525-3p	gaaggcgcttccctttagagcg	B	hsa-miR-520h	4	XooXoXooooooooooooooXo
hsa-miR-525-3p	gaaggcgcttccctttagagcg	B	hsa-miR-521	3	oooXooXoooooooooooooXo
hsa-miR-525-3p	gaaggcgcttccctttagagcg	B	hsa-miR-523	3	oooXooooooooooXoooooXo
hsa-miR-525-3p	gaaggcgcttccctttagagcg	B	hsa-miR-524-3p	2	ooooooooooooooooXoooXo
hsa-miR-526b*	gaaagtgcttccttttagaggc	B	hsa-miR-516a-3p	2	oooooooooooooooXoooooX
hsa-miR-526b*	gaaagtgcttccttttagaggc	B	hsa-miR-518f	3	oooooXoooooXXooooooooo
hsa-miR-526b*	gaaagtgcttccttttagaggc	B	hsa-miR-519a	3	ooooooooXoooooooooooXX
hsa-miR-526b*	gaaagtgcttccttttagaggc	B	hsa-miR-519b-3p	2	ooooooooXooooooooooooX
hsa-miR-526b*	gaaagtgcttccttttagaggc	B	hsa-miR-519c-3p	3	ooooooooXooXoooooooooX
hsa-miR-526b*	gaaagtgcttccttttagaggc	B	hsa-miR-519e	3	ooooooooXoooooooooooXX
hsa-miR-526b*	gaaagtgcttccttttagaggc	B	hsa-miR-520b	1	oooooooooooooooooooooX
hsa-miR-526b*	gaaagtgcttccttttagaggc	B	hsa-miR-520c-3p	1	oooooooooooooooooooooX
hsa-miR-526b*	gaaagtgcttccttttagaggc	B	hsa-miR-520e	2	ooooooooooooooooXooooX
hsa-miR-526b*	gaaagtgcttccttttagaggc	B	hsa-miR-520f	1	oooooooooooooooooooooX
hsa-miR-526b*	gaaagtgcttccttttagaggc	B	hsa-miR-520g	4	XoooooooooooXoooooooXX
hsa-miR-526b*	gaaagtgcttccttttagaggc	B	hsa-miR-520h	3	XoooooooooooXoooooooXo
hsa-miR-548d-5p	aaaagtaattgtggtttttgcc	B	hsa-miR-548a-5p	4	oooooooooooXoXXooooXoo
hsa-miR-548d-5p	aaaagtaattgtggtttttgcc	B	hsa-miR-548c-5p	1	oooooooooooXoooooooooo
hsa-miR-548d-5p	aaaagtaattgtggtttttgcc	B	hsa-miR-548h	3	oooooooooXoXooooooooXo
hsa-miR-548d-5p	aaaagtaattgtggtttttgcc	B	hsa-miR-548i	2	oooooooooooXooXooooooo
hsa-miR-548d-5p	aaaagtaattgtggtttttgcc	B	hsa-miR-548j	4	oooooooooooXoooXooooXX
hsa-miR-548d-5p	aaaagtaattgtggtttttgcc	B	hsa-miR-548k	4	oooooooXoooXooXooooooX
hsa-miR-548d-5p	aaaagtaattgtggtttttgcc	B	hsa-miR-548l	4	oooooooXoooXooXoooooXo
hsa-miR-548d-5p	aaaagtaattgtggtttttgcc	B	hsa-miR-548m	2	oooXoooXoooooooooooooo
hsa-miR-708*	caactagactgtgagcttctag	B	hsa-miR-28-3p	4	oXooooooXooooooooXooXo
hsa-miR-7-2*	caacaaatcccagtctacctaa	B	hsa-miR-7-1*	4	oooooooooXooooooXooXXo
hsa-miR-892b	cactggctcctttctgggtaga	B	hsa-miR-892a	3	oooooXXoooooooooXooooo
hsa-miR-93	caaagtgctgttcgtgcaggtag	B	hsa-miR-17	4	oooooooooXXXXoooooooooo
hsa-miR-93	caaagtgctgttcgtgcaggtag	B	hsa-miR-20a	4	XooooooooXXoXoooooooooo
hsa-miR-93	caaagtgctgttcgtgcaggtag	B	hsa-miR-20b	3	oooooooooXXoXoooooooooo
hsa-miR-98	tgaggtagtaagttgtattgtt	B	hsa-let-7a	2	ooooooooooXoooooooXooo
hsa-miR-98	tgaggtagtaagttgtattgtt	B	hsa-let-7b	3	ooooooooooXoooooXoXooo
hsa-miR-98	tgaggtagtaagttgtattgtt	B	hsa-let-7c	2	ooooooooooXoooooooXooo
hsa-miR-98	tgaggtagtaagttgtattgtt	B	hsa-let-7d	4	XoooooooooXooooXooXooo
hsa-miR-98	tgaggtagtaagttgtattgtt	B	hsa-let-7e	3	ooooooooXoXoooooooXooo
hsa-miR-98	tgaggtagtaagttgtattgtt	B	hsa-let-7f	3	ooooooooooXXooooooXooo
hsa-miR-98	tgaggtagtaagttgtattgtt	B	hsa-let-7g	4	ooooooooooXXoooooXXooo
hsa-miR-98	tgaggtagtaagttgtattgtt	B	hsa-let-7i	4	ooooooooooXXooooXXoooo
# u, uracil has been replaced by t, thymin
! miRNA assays without any mismatches but diffence in sequnce lenght between assay and pool.
¤ As assays can be homologous to more than one pool miRNA a given assay may appear more than once on the list. The list includes 102 unique assays.
